# Supplementary material for: Genetic Analysis of the Brown Bear Sub-Population in the Pindos Mountain, Central Greece: Insights into Population Status and Conservation
Source: Animals (Basel). 2024 Dec 6;14(23):3530. doi: 10.3390/ani14233530 (PMC11640096; doi:10.3390/ani14233530)
Supplement: Supplementary file 1 [file animals-14-03530-s001.zip]

Archive with 1 entries (1 files):
- animals-3313368-supplementary.pdf
